# Supplementary material for: Functional Expression, Purification and Identification of Interaction Partners of PACRG
Source: Molecules. 2021 Apr 16;26(8):2308. doi: 10.3390/molecules26082308 (PMC8074078; doi:10.3390/molecules26082308)
Supplement: Supplementary file 1 [file molecules-26-02308-s001.zip]

Archive with 1 entries (1 files):
- molecules-1150294-supplementary.pdf
